# Supplementary material for: Activation leads to a significant shift in the intracellular redox homeostasis of neutrophil-like cells
Source: Redox Biol. 2019 Oct 13;28:101344. doi: 10.1016/j.redox.2019.101344 (PMC6807386; doi:10.1016/j.redox.2019.101344)
Supplement: Multimedia component 2 [file mmc2.xml]

<?xml version="1.0" encoding="UTF-8" standalone="no"?><data:data><datasets><author>lars.leichert@ruhr-uni-bochum.de</author><type>0</type><dataset><value>1</value><reason>Data will be made available on request</reason><comments/></dataset></datasets></data:data>
